# Supplementary material for: Effect of inorganic nutrients on bacterial community composition in oil-bearing sandstones from the subsurface strata of an onshore oil reservoir and its potential use in Microbial Enhanced Oil Recovery
Source: PLoS One. 2018 Nov 29;13(11):e0198050. doi: 10.1371/journal.pone.0198050 (PMC6264815; doi:10.1371/journal.pone.0198050)
Supplement: S1 Table — The rarefied 16,828 OTUs (Fig 2C) were used for statistical analysis, which was performed by PERMANOVA to compare the difference between two treatments. (XLSX) [file pone.0198050.s002.xlsx]

## Sheet: PERMANOVA
PERMANOVA with unweighted Unifrac data
method name	PERMANOVA
test statistic name	pseudo-F
sample size	12
number of groups	2
test statistic	1.35259
p-value	0.034
number of permutations	999
PERMANOVA with weighted Unifrac data
method name	PERMANOVA
test statistic name	pseudo-F
sample size	12
number of groups	2
test statistic	1.82304
p-value	0.127
number of permutations	999
