# Supplementary material for: Effect of inorganic nutrients on bacterial community composition in oil-bearing sandstones from the subsurface strata of an onshore oil reservoir and its potential use in Microbial Enhanced Oil Recovery
Source: PLoS One. 2018 Nov 29;13(11):e0198050. doi: 10.1371/journal.pone.0198050 (PMC6264815; doi:10.1371/journal.pone.0198050)
Supplement: S2 Table — The statistical results show significant correlations between physicochemical factors and bacterial genera in the reservoir communities. (XLSX) [file pone.0198050.s003.xlsx]

## Sheet: spearManCorrelation
#OTU ID	CS1	CS2	CS3	CS4	CS5	CS6	CS7	CS8	CS9	CS10	CS11	CS12
k__Bacteria;p__Actinobacteria;c__Actinobacteria;o__Actinomycetales;f__Actinomycetaceae;g__Actinomyces	0.434885	0.203434	0.0194808	0.124759	0.011885	0.00689501	0.491864	0.697473	0.382196	0.303008	0.326144	0.188942			water and property
k__Bacteria;p__Actinobacteria;c__Actinobacteria;o__Actinomycetales;f__Corynebacteriaceae;g__Corynebacterium	0.13363	0.0615721	0.282472	0.0320957	0.0713097	0.0723976	0.253081	0.227084	0.129142	0.118953	0.152595	0.107377			property	taxonomy	correlation coef.	P-value	Property C1 - C6						Taxonomy C1 - C6
k__Bacteria;p__Actinobacteria;c__Actinobacteria;o__Actinomycetales;f__Propionibacteriaceae;g__Propionibacterium	0.246161	0.0960525	0.37111	0.080757	0.154504	0.37233	0.301696	0.531666	0.243121	0.49912	0.332066	0.16726			Ni	p_Actinobacteria;c_Rubrobacteria;o_Rubrobacterales;f_Rubrobacteraceae;g_Rubrobacter	-0.885714	0.0188455	47.89	36.1	48.84	41.16	53.23	30.16	0.26	0.53	0.03	0.22	0.04	1.58
k__Bacteria;p__Actinobacteria;c__Rubrobacteria;o__Rubrobacterales;f__Rubrobacteraceae;g__Rubrobacter	0.260227	0.534938	0.0311693	0.224153	0.0415973	1.57896	0.0672024	0.0144181	0.0397359	0.0530466	0.130731	0.0454287			Loss on Ignition (LOI) + SO3	p_Firmicutes;c_Bacilli;o_Lactobacillales;f_Lactobacillaceae;g_Lactobacillus	-0.898645	0.0148886	2.67	4.18	5.09	6.63	4.81	2.77	0.36	0.04	0.04	0.03	0.19	0.3
k__Bacteria;p__Bacteroidetes;c__Bacteroidia;o__Bacteroidales;f__Prevotellaceae;g__Prevotella	0.403235	0.196046	0.00487021	0.138219	0	0	0.451829	0.614569	0.369125	0.263625	0.317945	0.321099			MnO	p_Actinobacteria;c_Actinobacteria;o_Actinomycetales;f_Corynebacteriaceae;g_Corynebacterium	-0.927634	0.00766584	0.035	0.055	0.036	0.071	0.038	0.039	0.13	0.06	0.28	0.03	0.07	0.07
k__Bacteria;p__Firmicutes;c__Bacilli;o__Bacillales;f__Bacillaceae;g__Anoxybacillus	0.0738483	0.293576	0.023377	0.195681	0.410031	0.118939	0.117247	2.46549	0.0674464	0.1937	0.372606	0.0598833			MnO	p_Proteobacteria;c_Gammaproteobacteria;o_Pseudomonadales;f_Moraxellaceae;g_Enhydrobacter	-0.927634	0.00766584	0.035	0.055	0.036	0.071	0.038	0.039	0.21	0.02	0.19	0.02	0.06	0.09
k__Bacteria;p__Firmicutes;c__Bacilli;o__Bacillales;f__Bacillaceae;g__Bacillus	3.68304	0.284709	3.09356	0.0326134	1.1053	3.67159	0.170151	0.0865083	0.0428729	0.0602802	0.083358	0.0753704			MnO	p_Proteobacteria;c_Gammaproteobacteria;o_Pseudomonadales;f_Moraxellaceae;g_Acinetobacter	-0.927634	0.00766584	0.035	0.055	0.036	0.071	0.038	0.039	0.61	0.06	0.57	0.06	0.3	0.4
k__Bacteria;p__Firmicutes;c__Bacilli;o__Bacillales;f__Bacillaceae;g__Geobacillus	0.00820537	0.00344804	0.0711051	0.00155302	1.13501	0.0430938	0.00285968	0	0.00156852	0.00321494	0.0382627	0.0072273			MnO	p_Firmicutes;c_Bacilli;o_Bacillales;f_Bacillaceae;g_Bacillus	-0.828571	0.0415627	0.035	0.055	0.036	0.071	0.038	0.039	3.68	0.28	3.09	0.03	1.11	3.67
k__Bacteria;p__Firmicutes;c__Bacilli;o__Bacillales;f__Paenibacillaceae;g__Paenibacillus	0.0140663	0.0137922	1.28086	0.00207069	0.0713097	0.189613	0.00857903	0.0180226	0.0052284	0.00401868	0.00364407	0.00619483			MgO	p_Actinobacteria;c_Rubrobacteria;o_Rubrobacterales;f_Rubrobacteraceae;g_Rubrobacter	-0.885714	0.0188455	0.378	0.196	0.715	0.313	0.85	0.152	0.26	0.53	0.03	0.22	0.04	1.58
k__Bacteria;p__Firmicutes;c__Bacilli;o__Bacillales;f__Staphylococcaceae;g__Staphylococcus	0.120736	0.0187179	0.302927	0.02226	0.0891372	0.189613	0.105808	0.154994	0.0684921	0.0940371	0.0710593	0.10015			Grain Density (g/cm3)	p_Actinobacteria;c_Actinobacteria;o_Actinomycetales;f_Corynebacteriaceae;g_Corynebacterium	0.840168	0.0362778	2.64	2.63	2.64	2.63	2.63	2.63	0.13	0.06	0.28	0.03	0.07	0.07
k__Bacteria;p__Firmicutes;c__Bacilli;o__Lactobacillales;f__Lactobacillaceae;g__Lactobacillus	0.359864	0.041869	0.0360395	0.0295074	0.190159	0.301657	0.293117	0.0594745	0.159989	0.027327	0.0455508	0.0289092			Grain Density (g/cm3)	p_Proteobacteria;c_Gammaproteobacteria;o_Pseudomonadales;f_Moraxellaceae;g_Enhydrobacter	0.840168	0.0362778	2.64	2.63	2.64	2.63	2.63	2.63	0.21	0.02	0.19	0.02	0.06	0.09
k__Bacteria;p__Firmicutes;c__Bacilli;o__Lactobacillales;f__Streptococcaceae;g__Lactococcus	0.0269605	0.00246288	0.276628	0.00880045	0.493226	0.144795	0.0243072	0.00360451	0.00627408	0.0176822	0.0132097	0.00516236			Grain Density (g/cm3)	p_Proteobacteria;c_Gammaproteobacteria;o_Pseudomonadales;f_Moraxellaceae;g_Acinetobacter	0.840168	0.0362778	2.64	2.63	2.64	2.63	2.63	2.63	0.61	0.06	0.57	0.06	0.3	0.4
k__Bacteria;p__Firmicutes;c__Bacilli;o__Lactobacillales;f__Streptococcaceae;g__Streptococcus	0.316493	0.139399	0.191886	0.0859338	0.0237699	0.0499888	0.313134	0.468587	0.292268	0.213794	0.236409	0.209592			Grain Density (g/cm3)	p_Firmicutes;c_Bacilli;o_Bacillales;f_Bacillaceae;g_Anoxybacillus	-0.828079	0.0417947	2.64	2.63	2.64	2.63	2.63	2.63	0.07	0.29	0.02	0.2	0.41	0.12
k__Bacteria;p__Firmicutes;c__Clostridia;o__Clostridiales;f__Peptococcaceae;g__Pelotomaculum	0.0011722	0.380762	0.4578	0	0.469456	0	0	0	0.00052284	0	0	0			Grain Density (g/cm3)	p_Firmicutes;c_Bacilli;o_Lactobacillales;f_Streptococcaceae;g_Streptococcus	0.828079	0.0417947	2.64	2.63	2.64	2.63	2.63	2.63	0.32	0.14	0.19	0.09	0.02	0.05
k__Bacteria;p__Firmicutes;c__Clostridia;o__Thermoanaerobacterales;f__Thermoanaerobacteraceae;g__Moorella	0.0011722	1.31469	3.7822	0	0.0950796	0	0	0	0.00156852	0.000803736	0	0.00103247			Ba	p_Actinobacteria;c_Rubrobacteria;o_Rubrobacterales;f_Rubrobacteraceae;g_Rubrobacter	0.885714	0.0188455	155.43	295.04	100.9	103.55	151.4	257.88	0.26	0.53	0.03	0.22	0.04	1.58
k__Bacteria;p__Proteobacteria;c__Betaproteobacteria;o__Burkholderiales;f__Burkholderiaceae;g__Burkholderia	0.339937	0.0354655	1.49418	0.0165655	0.950796	0.97392	0.044325	0.0486609	0.0188222	0.0192897	0.0227754	0.0247793			TiO2	p_Actinobacteria;c_Rubrobacteria;o_Rubrobacterales;f_Rubrobacteraceae;g_Rubrobacter	-0.885714	0.0188455	0.409	0.217	0.548	0.375	0.617	0.16	0.26	0.53	0.03	0.22	0.04	1.58
k__Bacteria;p__Proteobacteria;c__Betaproteobacteria;o__Burkholderiales;f__Comamonadaceae;g__Tepidimonas	32.8871	15.5792	0.0808455	1.89003	6.07915	4.13356	0.547628	4.78319	0.0413044	0.277289	1.91951	0.221981			Fe2O3	p_Actinobacteria;c_Rubrobacteria;o_Rubrobacterales;f_Rubrobacteraceae;g_Rubrobacter	-0.828571	0.0415627	1.923	1.334	2.356	2.484	2.567	1.042	0.26	0.53	0.03	0.22	0.04	1.58
k__Bacteria;p__Proteobacteria;c__Betaproteobacteria;o__Rhodocyclales;f__Rhodocyclaceae;g__Hydrogenophilus	1.65748	2.71213	2.70102	0.738202	5.66912	7.93788	0.131545	0.0738925	0.224298	0.312653	0.128453	0.00103247			AL2O3	p_Firmicutes;c_Clostridia;o_Clostridiales;f_Peptococcaceae;g_Pelotomaculum	0.819689	0.0458371	6.647	6.092	10.293	5.649	11.432	5.039	0	0.38	0.46	0	0.47	0
k__Bacteria;p__Proteobacteria;c__Gammaproteobacteria;o__Pseudomonadales;f__Moraxellaceae;g__Acinetobacter	0.606025	0.0615721	0.569814	0.0605678	0.297124	0.398187	63.8608	0.344231	5.44538	0.154317	0.115699	25.1035			Formation Temp (°C)	p_Actinobacteria;c_Actinobacteria;o_Actinomycetales;f_Corynebacteriaceae;g_Corynebacterium	0.867647	0.0251167	71	68	72	63	68	67	0.13	0.06	0.28	0.03	0.07	0.07
k__Bacteria;p__Proteobacteria;c__Gammaproteobacteria;o__Pseudomonadales;f__Moraxellaceae;g__Enhydrobacter	0.207479	0.0197031	0.190912	0.0155302	0.0594248	0.0879113	0.108668	0.154994	0.098294	0.0634951	0.0496504	0.128026			Sr	p_Thermi;c_Deinococci;o_Thermales;f_Thermaceae;g_Thermus	-0.885714	0.0188455	31.07	44.47	23.45	23.32	41.08	36	27.3	19.97	47.31	74.46	5.15	28.54
k__Bacteria;p__Proteobacteria;c__Gammaproteobacteria;o__Pseudomonadales;f__Pseudomonadaceae;g__Pseudomonas	0.960028	0.232004	0.932158	0.0880045	0.415973	1.24455	16.5547	0.169412	53.7694	0.185663	0.192224	51.1053			SiO2	p_Actinobacteria;c_Rubrobacteria;o_Rubrobacterales;f_Rubrobacteraceae;g_Rubrobacter	0.885714	0.0188455	86.098	85.19	78.488	82.549	77.002	88.425	0.26	0.53	0.03	0.22	0.04	1.58
k__Bacteria;p__Thermi;c__Deinococci;o__Thermales;f__Thermaceae;g__Meiothermus	2.51202	22.4768	1.96464	3.0698	10.9163	1.57206	1.45415	0.419926	0.385333	0.794091	1.77056	6.23303			SiO2	p_Firmicutes;c_Clostridia;o_Clostridiales;f_Peptococcaceae;g_Pelotomaculum	-0.819689	0.0458371	86.098	85.19	78.488	82.549	77.002	88.425	0	0.38	0.46	0	0.47	0
k__Bacteria;p__Thermi;c__Deinococci;o__Thermales;f__Thermaceae;g__Thermus	27.3028	19.9745	47.3102	74.4627	5.14618	28.5384	0.546198	65.8833	9.85554	78.1336	76.7905	8.61391			V	p_Actinobacteria;c_Rubrobacteria;o_Rubrobacterales;f_Rubrobacteraceae;g_Rubrobacter	-0.885714	0.0188455	70.54	44.87	95.02	68.93	110.18	32.2	0.26	0.53	0.03	0.22	0.04	1.58
															Y	p_Firmicutes;c_Bacilli;o_Lactobacillales;f_Streptococcaceae;g_Lactococcus	0.942857	0.00480466	5.04	2.99	7.22	4.5	7.96	4.58	0.03	0	0.28	0.01	0.49	0.14
															Y	p_Firmicutes;c_Bacilli;o_Bacillales;f_Bacillaceae;g_Geobacillus	0.927634	0.00766584	5.04	2.99	7.22	4.5	7.96	4.58	0.01	0	0.07	0	1.14	0.04
															Depth (feet)	p_Actinobacteria;c_Actinobacteria;o_Actinomycetales;f_Corynebacteriaceae;g_Corynebacterium	0.811679	0.0498576	2434	2188	2482	1999	2164	2114	0.13	0.06	0.28	0.03	0.07	0.07
PhysicalProperties	C1	C2	C3	C4	C5	C6									Na2O	p_Proteobacteria;c_Betaproteobacteria;o_Burkholderiales;f_Comamonadaceae;g_Tepidimonas	-0.828571	0.0415627	0.132	0.141	0.242	0.169	0.145	0.139	32.89	15.58	0.08	1.89	6.08	4.13
Formation Temp (°C)	71	68	72	63	68	67									Na2O	p_Firmicutes;c_Bacilli;o_Lactobacillales;f_Lactobacillaceae;g_Lactobacillus	-0.811679	0.0498576	0.132	0.141	0.242	0.169	0.145	0.139	0.36	0.04	0.04	0.03	0.19	0.3
Depth (feet)	2434	2188	2482	1999	2164	2114									Cr	p_Actinobacteria;c_Actinobacteria;o_Actinomycetales;f_Corynebacteriaceae;g_Corynebacterium	-0.927634	0.00766584	136.35	205.6	125	165.14	143.38	146.54	0.13	0.06	0.28	0.03	0.07	0.07
Porosity (%)	11.2	23	20.8	21.1	13.4	20.8	correct missing value by median								Cr	p_Proteobacteria;c_Gammaproteobacteria;o_Pseudomonadales;f_Moraxellaceae;g_Enhydrobacter	-0.869657	0.0243769	136.35	205.6	125	165.14	143.38	146.54	0.21	0.02	0.19	0.02	0.06	0.09
Permeability (mD)	0.1	193	110	47.6	0.29	47.6	correct missing value by median								Cr	p_Proteobacteria;c_Gammaproteobacteria;o_Pseudomonadales;f_Moraxellaceae;g_Acinetobacter	-0.869657	0.0243769	136.35	205.6	125	165.14	143.38	146.54	0.61	0.06	0.57	0.06	0.3	0.4
Grain Density (g/cm3)	2.64	2.63	2.64	2.63	2.63	2.63	correct missing value by median								Cr	p_Firmicutes;c_Bacilli;o_Bacillales;f_Staphylococcaceae;g_Staphylococcus	-0.811679	0.0498576	136.35	205.6	125	165.14	143.38	146.54	0.12	0.02	0.3	0.02	0.09	0.19
Compound (%)	C1	C2	C3	C4	C5	C6
AL2O3	6.647	6.092	10.293	5.649	11.432	5.039									nutrient and property
Fe2O3	1.923	1.334	2.356	2.484	2.567	1.042									property	taxonomy	correlation coef.	P-value	Property C1 - C6						Taxonomy C7- C12
K2O	1.816	2.793	2.042	1.707	2.402	2.225									Loss on Ignition (LOI) + SO3	p_Firmicutes;c_Bacilli;o_Bacillales;f_Bacillaceae;g_Bacillus	-0.840668	0.0360576	2.67	4.18	5.09	6.63	4.81	2.77	0.17	0.09	0.04	0.06	0.08	0.08
MgO	0.378	0.196	0.715	0.313	0.85	0.152									Loss on Ignition (LOI) + SO3	p_Thermi;c_Deinococci;o_Thermales;f_Thermaceae;g_Thermus	0.828571	0.0415627	2.67	4.18	5.09	6.63	4.81	2.77	0.55	65.88	9.86	78.13	76.79	8.61
MnO	0.035	0.055	0.036	0.071	0.038	0.039									Rb	p_Firmicutes;c_Bacilli;o_Lactobacillales;f_Streptococcaceae;g_Lactococcus	-0.92582	0.00804989	97	147.75	121.5	95.59	133.03	117.61	0.02	0	0.01	0.02	0.01	0.01
Na2O	0.132	0.141	0.242	0.169	0.145	0.139									Permeability (mD)	p_Actinobacteria;c_Rubrobacteria;o_Rubrobacterales;f_Rubrobacteraceae;g_Rubrobacter	-0.941176	0.00508854	0.1	193	110	47.6	0.29	47.6	0.07	0.01	0.04	0.05	0.13	0.05
P2O5	0.065	0.066	0.084	0.097	0.119	0.043									Grain Density (g/cm3)	p_Firmicutes;c_Bacilli;o_Lactobacillales;f_Lactobacillaceae;g_Lactobacillus	0.840168	0.0362778	2.64	2.63	2.64	2.63	2.63	2.63	0.29	0.06	0.16	0.03	0.05	0.03
SiO2	86.098	85.19	78.488	82.549	77.002	88.425									Ba	p_Firmicutes;c_Bacilli;o_Bacillales;f_Staphylococcaceae;g_Staphylococcus	0.840668	0.0360576	155.43	295.04	100.9	103.55	151.4	257.88	0.11	0.15	0.07	0.09	0.07	0.1
TiO2	0.409	0.217	0.548	0.375	0.617	0.16									Ba	p_Proteobacteria;c_Betaproteobacteria;o_Rhodocyclales;f_Rhodocyclaceae;g_Hydrogenophilus	-0.869657	0.0243769	155.43	295.04	100.9	103.55	151.4	257.88	0.13	0.07	0.22	0.31	0.13	0
CaO	0.102	0.086	0.099	0.162	0.125	0.056									Fe2O3	p_Proteobacteria;c_Gammaproteobacteria;o_Pseudomonadales;f_Moraxellaceae;g_Enhydrobacter	-0.942857	0.00480466	1.923	1.334	2.356	2.484	2.567	1.042	0.11	0.15	0.1	0.06	0.05	0.13
Loss on Ignition (LOI) + SO3	2.67	4.18	5.09	6.63	4.81	2.77									K2O	p_Firmicutes;c_Bacilli;o_Lactobacillales;f_Streptococcaceae;g_Lactococcus	-0.92582	0.00804989	1.816	2.793	2.042	1.707	2.402	2.225	0.02	0	0.01	0.02	0.01	0.01
Total	100.275	100.35	99.993	100.206	100.107	100.09									Formation Temp (°C)	p_Firmicutes;c_Bacilli;o_Lactobacillales;f_Lactobacillaceae;g_Lactobacillus	0.911765	0.0113347	71	68	72	63	68	67	0.29	0.06	0.16	0.03	0.05	0.03
															P2O5	p_Proteobacteria;c_Gammaproteobacteria;o_Pseudomonadales;f_Moraxellaceae;g_Acinetobacter	-0.885714	0.0188455	0.065	0.066	0.084	0.097	0.119	0.043	63.86	0.34	5.45	0.15	0.12	25.1
Element (ppm)	C1	C2	C3	C4	C5	C6									P2O5	p_Proteobacteria;c_Gammaproteobacteria;o_Pseudomonadales;f_Moraxellaceae;g_Enhydrobacter	-0.828571	0.0415627	0.065	0.066	0.084	0.097	0.119	0.043	0.11	0.15	0.1	0.06	0.05	0.13
Ni	47.89	36.1	48.84	41.16	53.23	30.16									P2O5	p_Thermi;c_Deinococci;o_Thermales;f_Thermaceae;g_Thermus	0.828571	0.0415627	0.065	0.066	0.084	0.097	0.119	0.043	0.55	65.88	9.86	78.13	76.79	8.61
V	70.54	44.87	95.02	68.93	110.18	32.2									Depth (feet)	p_Firmicutes;c_Bacilli;o_Lactobacillales;f_Lactobacillaceae;g_Lactobacillus	0.927634	0.00766584	2434	2188	2482	1999	2164	2114	0.29	0.06	0.16	0.03	0.05	0.03
Rb	97	147.75	121.5	95.59	133.03	117.61									Na2O	p_Firmicutes;c_Bacilli;o_Bacillales;f_Bacillaceae;g_Bacillus	-0.898645	0.0148886	0.132	0.141	0.242	0.169	0.145	0.139	0.17	0.09	0.04	0.06	0.08	0.08
Y	5.04	2.99	7.22	4.5	7.96	4.58									CaO	p_Proteobacteria;c_Betaproteobacteria;o_Rhodocyclales;f_Rhodocyclaceae;g_Hydrogenophilus	0.811679	0.0498576	0.102	0.086	0.099	0.162	0.125	0.056	0.13	0.07	0.22	0.31	0.13	0
Cr	136.35	205.6	125	165.14	143.38	146.54									CaO	p_Proteobacteria;c_Gammaproteobacteria;o_Pseudomonadales;f_Moraxellaceae;g_Enhydrobacter	-0.828571	0.0415627	0.102	0.086	0.099	0.162	0.125	0.056	0.11	0.15	0.1	0.06	0.05	0.13
Sr	31.07	44.47	23.45	23.32	41.08	36									Zr	p_Proteobacteria;c_Gammaproteobacteria;o_Pseudomonadales;f_Moraxellaceae;g_Enhydrobacter	-0.885714	0.0188455	194.6	116.06	191.3	214.38	238.69	106.56	0.11	0.15	0.1	0.06	0.05	0.13
Ba	155.43	295.04	100.9	103.55	151.4	257.88
Zr	194.6	116.06	191.3	214.38	238.69	106.56
more information on Spearman correlation
https://docs.scipy.org/doc/scipy-0.14.0/reference/generated/scipy.stats.spearmanr.html
